# Supplementary material for: Comparison of ocular biometry and refractive outcomes using two swept-source optical coherence tomography-based biometers
Source: PLoS One. 2024 Dec 31;19(12):e0316439. doi: 10.1371/journal.pone.0316439 (PMC11687790; doi:10.1371/journal.pone.0316439)
Supplement: S1 Dataset — (XLSX) [file pone.0316439.s001.xlsx]

## Sheet: data
patient ID	name	study ID	side 1,2	IQ	AXL-gos	ACD-gos	AXL-rion	ACD-rion
1	송병철	23	1	17	25.37	3.17	25.43	3.25
	송병철	24	2	17	25.44	3.17	25.5	3.22
2	정석기	21	1	22	22.15	3.09	22.12	3.07
3	백연순	28	1	17	24.14	3.69	24.09	3.69
4	김상근	26	1	21	23.82	2.67	23.83	2.64
5	김판남	3	1	25.5	22.79	2.84	22.77	2.81
	김판남	2	2	24.5	22.66	2.75	22.68	2.75
6	김연수	16	2	24	22.42	2.95	22.44	2.93
7	김종숙	27	1	19	26.32	3.36	26.42	3.38
8	이근수	19	1	21	23.73	3.49	23.74	3.45
9	김장환	11	1	20	23.73	3.31	23.74	3.38
	김장환	10	2	19.5	23.77	3.09	23.81	3.16
10	조미진	15	1	9	28.69	3.92	29.05	3.91
	조미진	14	2	6	28.43	4.05	28.8	4.01
11	김순자	25	2	10	28.28	3.67	28.5	3.8
12	이정자	9	1	17.5	26.21	2.73	26.3	2.67
13	김선남	6	2	22.5	23.28	3.07	23.27	3
14	배효립	4	1	18	25.12	3.02	25.22	2.99
	배효립	5	2	18	25.22	3.09	25.28	3.04
15	오득용	8	1	23.5	23.06	2.43	23.1	2.36
	오득용	7	2	23.5	22.94	2.42	22.97	2.38
16	최화선	41	1	22.5	22.37	2.88	22.32	2.83
	최화선	40	2	23	22.34	2.75	22.32	2.71
17	최말자	97	2	21.5	23.27	2.22	23.31	2.19
18	김도희	53	2	26	21.9	2.65	21.89	2.61
19	조종옥	99	1	21.5	23.39	2.44	23.39	2.38
20	남진영	20	1	22	23.44	3.59	23.38	3.55
21	이덕건	18	1	16.5	26.23	3.47	26.31	3.45
	이덕건	17	2	17	25.92	3.47	26.04	3.46
22	전석봉	93	1	20.5	25.31	3.33	25.38	3.32
23	이예숙	66	1	21	23.26	3.1	23.25	3.09
	이예숙	67	2	21.5	22.97	2.95	22.96	2.94
24	정재소	86	1	23	23.05	3.28	23.07	3.27
	정재소	87	2	23.5	23	3.24	23.03	3.2
25	한경원	79	2	23	22.72	2.3	22.75	2.25
26	한상기	12	2	20.5	23.37	3.73	23.31	3.63
27	최병철	44	1	19.5	24.03	4.07	24.11	4.07
28	박옥연	13	2	22.5	22.71	2.87	22.69	2.81
29	신기철	45	1	21	23.32	2.98	23.31	2.97
	신기철	46	2	20.5	23.4	2.96	23.39	2.92
30	김연수	62	1	16.5	26.12	3.78	26.18	3.75
31	송승영	51	1	21	24.07	3.21	24.09	3.15
32	원유인	74	2	19	23.78	2.96	23.75	3
33	김철하	22	2	21	24.02	3.23	24.02	3.21
34	민금선	63	1	24	22.3	3.25	22.22	3.15
35	국순희	103	2	23.5	22.58	2.6	22.55	2.54
36	조희자	1	2	18.5	23.94	3.01	24.06	2.94
37	김옥동	94	1	19.5	24.93	3.32	24.99	3.31
	김옥동	95	2	20.5	25.14	3.32	25.17	3.28
38	서상규	48	1	15.5	26.51	3.86	26.56	3.82
	서상규	47	2	13.5	26.69	3.59	26.78	3.57
39	김삼봉	82	2	19	23.54	3.38	23.41	4.89
40	금영환	77	2	21.5	23.37	3.05	23.39	3.13
41	김정자	60	1	23.5	23.33	3.25	23.31	3.09
	김정자	61	2	23.5	23.43	3.3	23.39	3.16
42	이영숙	88	2	23	22.16	2.46	22.14	2.42
43	설오임	68	1	21.5	23.23	3.49	23.21	3.44
44	김은정	55	1	22.5	22.49	2.27	22.51	2.23
	김은정	54	2	22	22.52	2.2	22.53	2.15
45	가순인	80	2	21.5	23.3	3.1	23.27	2.99
46	이현섭	52	1	24	22.29	3.12	22.21	3.06
47	김은자	100	1	22	22.74	3.26	22.68	3.24
48	김민규	76	1	10	27.88	4.06	27.88	3.2
49	조성업	78	1	18	24.4	3.83	24.4	3.8
50	장재인	49	2	22.5	22.7	3.28	22.67	3.29
51	김용탁	42	2	15	25.4	4.05	25.43	4
52	김분선	102	1	23	23.19	3.3	23.31	3.21
	김분선	101	2	23.5	23	3.24	22.96	3.19
53	김상철	91	1	22	23.36	3.35	23.36	3.36
54	윤성근	69	1	21	23.27	2.69	23.34	2.68
	윤성근	70	2	20.5	23.14	2.58	23.14	2.53
55	백완자	38	1	22.5	22.97	3	22.95	2.94
	백완자	37	2	22	23.15	2.9	23.16	2.83
56	남기동	35	1	26	22.48	2.63	22.5	2.56
57	조**	36	1	22.5	23.22	2.91	23.14	2.7
58	전귀상	39	2	18	24.84	3.24	24.88	3.18
59	최**	32	1	21.5	22.93	3.23	22.92	3.25
60	이기백	83	2	19.5	23.29	3.29	23.28	3.25
61	차호진	59	1	16	26	3.98	26.04	3.93
62	김원붕	75	1	20.5	23.72	3.69	23.69	3.66
63	장혜숙	98	2	23	22.54	3.03	22.54	2.97
64	한연주	57	2	15	27.05	3.68	27.15	3.74
65	김병일	31	2	17.5	25.82	3.58	25.87	3.55
66	한순자	84	1	22.5	22.12	3.31	22.09	3.25
	한순자	85	2	22.5	22.18	2.9	22.07	2.83
67	선형렬	71	1	17.5	26.46	4.25	26.48	4.21
68	이건석	50	2	19	23.85	3.75	23.8	3.68
69	송춘석	81	2	20	23.67	3.31	23.63	3.22
70	김영신	89	1	20	23.93	3.37	23.93	3.39
	김영신	90	2	19.5	23.72	3.35	23.71	3.35
71	김말재	96	1	22	23.39	3.24	23.36	3.19
72	권길례	30	1	27	22.24	2.86	22.22	2.8
	권길례	29	2	29	21.94	2.91	22.26	2.87
73	김명준	64	1	19.5	24.62	3.19	24.67	3.16
74	박지용	58	1	16	27.45	3.74	27.51	3.64
75	이병걸	43	1	19	24.53	3.51	24.54	3.52
76	이화자	33	1	18	24.11	3.04	24.13	3.02
	이화자	34	2	16	24.58	2.94	24.55	2.93
77	김병철	56	2	20.5	24.21	3.59	24.19	3.51
78	이기옥	65	2	23	21.92	2.77	21.87	2.72
79	박광열	105	1	21.5	22.65	2.8	22.6	2.74
	박광열	104	2	23	22.53	2.76	22.5	2.71
80	김정애	72	1	24.5	21.66	2.55	21.6	2.52
	김정애	73	2	25	21.51	2.37	21.44	2.34
81	김정임	92	2	20.5	24.88	3.07	24.86	2.99
